# Supplementary material for: Genetically diverse CC-founder mouse strains replicate the human influenza gene expression signature
Source: Sci Rep. 2016 May 19;6:26437. doi: 10.1038/srep26437 (PMC4872221; doi:10.1038/srep26437)
Supplement: Supplementary Information [file srep26437-s3.xls]

## Sheet: Table_S2_mus_sig_list_140416
Apol6
Atf3
Ccl2
Ccl8
Cxcl10
Ddx58
Ddx60
Dhx58
Eif2ak2
Herc6
Ifi27
Ifi35
Ifi44
Ifi44l
Ifih1
Ifit1
Ifit2
Ifit3
Ifitm3
Irf7
Isg15
Lamp3
Lap3
Ly6e
Mx1
Mx2
Oas2
Oas3
Parp12
Plscr1
Rsad2
Rtp4
Sco2
Serping1
Siglec1
Stat1
Tdrd7
Tnfaip6
Tnfsf10
Tor1b
Trex1
Ube2l6
Xaf1
Zbp1
Zcchc2
